# Supplementary material for: Unravelling genetic architecture of circulatory amino acid levels, and their effect on risk of complex disorders
Source: NAR Genom Bioinform. 2024 May 6;6(2):lqae046. doi: 10.1093/nargab/lqae046 (PMC11071119; doi:10.1093/nargab/lqae046)
Supplement: lqae046_Supplemental_Files [file lqae046_supplemental_files.zip]

Archive with 5 entries (5 files):
- BOLT-LMM.txt
- PheWAS.Alanine.txt
- Supp.Figures1-18.docx
- SuppTables.LA.xlsx
- TwoSample.MRAnalysis.txt
