# Supplementary material for: Unravelling genetic architecture of circulatory amino acid levels, and their effect on risk of complex disorders
Source: NAR Genom Bioinform. 2024 May 6;6(2):lqae046. doi: 10.1093/nargab/lqae046 (PMC11071119; doi:10.1093/nargab/lqae046)
Supplement: lqae046_Supplemental_Files [file lqae046_supplemental_files.zip › BOLT-LMM.txt]

#########GWAS Analysis
###################################################################
### USER PARAMETERS ########################################################
############################################################################

### models. syntax: COV_i=[cat_cov1,...,cat_covn];[quant_cov1,...,quant_covn]
COV_1="sex,chip;age,age2,BMI" #

### phenotypes. syntax: PHENO_j=phenotype;[excl_indivs_file]
PHENO_1="PP;" 

### input
SAMPLEFILE=~/UKB/UKBdownloads/ukb23_imp_chr21_v2_s487406.sample
PHENOFILE=~/UKB/phenotypes/bp/UKB500k_DBP-PP-SBP_AFR_noexcl_pheno.txt ##should have columns as FID IID AGE SEX PC1-PC10 
#####X57565(Serum levels)
FAMFILE=~/ukb23_cal_chr21_v2_s488374.fam ###

### output
OUTPATH=~/UKB_assoc_500k/prev/test_oct18_1
MIN_MAF=0.01
MIN_INFO=0.1

### UK Biobank release version
# sdata_12072017: initial 2017 release (v2), points to files in release_12072017, constrained to HRC-panel
# sdata_12032018: fixed 2018 release (v3), points to files in release_12032018
SDATA=~/UKB/reference/sdata_latest

### software and database versions
# sresources_28032018: BOLT 2.3, PLINK2 1_Oct_2017
SRESOURCES=~/live/sresources_latest

############################################################################
### ONLY CHANGE BELOW THIS LINE IF YOU ARE SURE ABOUT WHAT YOU ARE DOING ###
############################################################################

### additional BOLT-LMM output
# output betas for risk prediction (--predBetasFile flag); set to yes to get betas under ranges_betas/
GET_BETAS=no

### binaries and auxiliary files
if [[ $SDATA = *"sdata_12072017"* ]]; then
SNPS_TO_KEEP=${SRESOURCES}/annotation/snps_HRC_minus_discordant/HRC_minus_discordant.snplist
else
  SNPS_TO_KEEP=${SRESOURCES}/annotation/snps_all/all_imp_minus_discordant.snplist
fi
LDSCOREFILE=$(find ${SRESOURCES}/bin/ -name *LDSCORE.1000G_EUR.tab.gz*)
BINPATH=${SRESOURCES}/bin/
  
  ### filtering parameters for the selection of core SNPs
  THR_MAF=0.05
THR_GENO=0.015
THR_HWE=1e-6

### execution parameters
CHUNKSIZE=5000000
NNODES=1 # per job

### genotype input
CHRS=$(echo {1..22})
DATAPATH=${SDATA}/
  BASENAMES=$(eval echo ukb_imp_chr{${CHRS// /,}})
GBASENAMES=$(eval echo ukb_gen_chr{${CHRS// /,}})
