# Supplementary material for: Unravelling genetic architecture of circulatory amino acid levels, and their effect on risk of complex disorders
Source: NAR Genom Bioinform. 2024 May 6;6(2):lqae046. doi: 10.1093/nargab/lqae046 (PMC11071119; doi:10.1093/nargab/lqae046)
Supplement: lqae046_Supplemental_Files [file lqae046_supplemental_files.zip › PheWAS.Alanine.txt]

#####################UKB data-Serum Alanine
d <- read.table("~/home/NewUKBB/Ala.IDsWithData.txt", header=TRUE, sep="")
dim(d)
#[1] 121691      3
names(d)
#[1] "eid"        "X23460.0.0" "X23460.1.0"

###use only baseline measurements at follow up
dat <- subset(d, d$X23460.0.0!="NA")  
dim(dat)
#[1] 117977      3
print(dat[1:10, ])
data <- subset(dat[ ,c(1,2)])
names(dat)[1] <- "IID"
names(dat)[2] <- "SerumAlan"
write.csv(data, file="~/home/UKB.GWAS.2021/Alan/OneSampleMR/SerumAlan.csv")


#########################
##To include unrelated individuals only

MatchingIDs <- read.csv("~/home/UKB.GWAS.2021/ukb236_ids.europ.unrelat.txt", check.names=FALSE, header=TRUE, sep=" ")
#dim(MatchingIDs)  #423978 1
AlanMerge236MatchingIDs <-subset(m,(app.236.id %in% MatchingIDs$"id"))
dim(AlanMerge236MatchingIDs) #101729 3
names(AlanMerge236MatchingIDs)
dat.unrelated  <- AlanMerge236MatchingIDs
names(dat.unrelated)
#[1] "app52569.id" "app.236.id"  "SerumAlan"

dat.unrelated$SD <- sd(dat.unrelated$SerumAlan)
print(dat.unrelated[1:5, ])
dat.unrelated$SerumPerSD <- (dat.unrelated$SerumAlan) / (dat.unrelated$SD)
print(dat.unrelated[1:5, ])
# app52569.id app.236.id SerumAlan         SD SerumPerSD
#1     1000033    2201933   0.21784 0.07603741   2.864906
#2     1000126    5294699   0.36525 0.07603741   4.803557
#3     1000155    4787850   0.26936 0.07603741   3.542467
#4     1000240    4648082   0.17820 0.07603741   2.343583
#5     1000266    1939372   0.29854 0.07603741   3.926225

##data checking
#names(dat.unrelated)
#[1] "X"           "app52569.id" "app.236.id"  "SerumAlan"   "SD"
#[6] "SerumPerSD"
#dim(dat)
#[1] 101729      6


##################################################################################
##########################TWO STAGE LEAST SQUARES ###############################

dosage <- read.csv("~/home/UKB.GWAS.2021/Alan/NewDosage/Alandosage.csv", header=TRUE, sep=",")
M <- merge(dat.unrelated,dosage, by.x="app.236.id", by.y="IID")

####data checking
dim(M)
#[1] 101729     108
#names(M)
#[1] "app.236.id"    "X.x"           "app52569.id"   "SerumAlan"
#[5] "SD"            "SerumPerSD"    "X.y"           "rs34768796_C"
#[9] "rs66464442_C"  "rs561931_A"    "rs4399146_G"   "rs2808454_A" .....
#[105] "rs58470815_T"  "rs149486185_C" "rs73201506_A"  "rs4819296_C"

#########################
lm.1st.stage = lm(M$SerumPerSD ~ M$rs34768796_C
                  +M$rs66464442_C+M$rs561931_A+M$rs4399146_G+M$rs2808454_A
                  +M$rs79687284_G+M$rs12725301_C+M$rs4846922_T+M$rs1260326_T
                  +M$rs2160387_T+M$rs6752053_T+M$rs1176790_G+M$rs1880000_T
                  +M$rs12692735_G+M$rs3770687_A+M$rs1047891_C+M$rs75226856_C
                  +M$rs304829_G+M$rs196377_C+M$rs2704797_T+M$rs11715633_G
                  +M$rs116256520_C+M$rs9883916_C+M$rs7624902_A+M$rs34308099_G
                  +M$rs13108587_G+M$rs4693210_A+M$rs62320528_C+M$rs145460781_G
                  +M$rs138373837_C+M$rs25789_C+M$rs7732481_C+M$rs6888884_G
                  +M$rs6875539_T+M$rs6931514_A+M$rs3135041_A+M$rs9394215_G
                  +M$rs34179517_A+M$rs727331_T+M$rs12673978_C+M$rs4470984_A
                  +M$rs144262262_T+M$rs28544889_C+M$rs73158708_A+M$rs11769922_C
                  +M$rs28690260_A+M$rs56335308_G+M$rs2385127_G+M$rs11558471_A
                  +M$rs13277542_T+M$rs4237150_G+M$rs12379111_C+M$rs62576130_T
                  +M$rs111670693_A+M$rs9414767_T+M$rs11187149_G+M$rs11187815_G
                  +M$rs2495729_T+M$rs10736885_C+M$rs2168101_C+M$rs7925445_A
                  +M$rs6484738_G+M$rs4647736_C+M$rs1202384_T+M$rs7959621_C
                  +M$rs4766214_A+M$rs76895963_T+M$rs113830923_A+M$rs11183581_C
                  +M$rs4554975_A+M$rs2933243_G+M$rs74093304_G+M$rs7973823_T
                  +M$rs7978353_A+M$rs5023078_T+M$rs148647914_A+M$rs2066577_C
                  +M$rs58116791_T+M$rs4903264_A+M$rs112846708_G+M$rs339969_C
                  +M$rs113223489_C+M$rs146184369_G+M$rs1076572_G+M$rs62042562_T
                  +M$rs6499167_T+M$rs8061221_G+M$rs4985532_A+M$rs62623385_A
                  +M$rs35635959_T+M$rs2957933_T+M$rs3785477_C+M$rs7503139_C
                  +M$rs4789698_C+M$rs12964812_A+M$rs2663854_C+M$rs8107974_A
                  +M$rs58470815_T+M$rs149486185_C+M$rs73201506_A+M$rs4819296_C)


summary(lm.1st.stage)
fitted.x = lm.1st.stage$fitted.values
#class(fitted.x)
x <- as.data.frame(fitted.x)
#######
data <- cbind(M,x)
dim(data)
#101729 109
data1<- subset(data[ ,c(3,109)]) #52569 app.id
names(data1)
write.csv(data1, file="~/home/UKB.GWAS.2021/Alan/OneSampleMR/Alan.Fitted.X.csv")

############################################################################
#################### PHEWAS Analysis ######################################

##Read the data has age and sex for all ids
age.sex <- read.csv("~/home/UKB.GWAS.2021/age.sex.pc.csv", header=TRUE, sep=",")

###Read the phenotypes data-UKB

phenotypes<- read.csv("~/home/Ukbiobank/phenotypes.txt", check.names=FALSE, header=TRUE, sep=" ")
#dim(phenotypes)#502506   1845
#colnames(phenotypes)

#######################

genotypesAlan <- read.csv("~/home/UKB.GWAS.2021/Alan/OneSampleMR/Alan.Fitted.X.csv", header=TRUE, sep=",")
##[1] "X"           "app52569.id" "fitted.x"
genotypesAlan<- subset(genotypesAlan[ ,c(2,3)])
names(genotypesAlan)[names(genotypesAlan) == "app52569.id"] <- "id" 
#dim(genotypesAlan)


###############Running PheWAS ######
library(PheWAS)

#merging genotype and phenotype data
dataAlan=inner_join(inner_join(phenotypes,genotypesAlan),age.sex)  
#dim(dataAlan)
resultsAlan=phewas_ext(dataAlan,phenotypes=names(phenotypes)[-1],genotypes=c("fitted.x"),
                       covariates=c("sex", "age","PC1","PC2","PC3","PC4","PC5","PC6","PC7","PC8","PC9","PC10"), min.records=200, cores=1)
#write.table(resultsAlan, file="~/home/UKB.GWAS.2021/Alan/OneSampleMR/Alan.PheWASResults.txt")

#Plot the results  
pdf("~/home/UKB.GWAS.2021/Alan/OneSampleMR/Alan.UKb.pdf")
phewasManhattan(resultsAlan, 
                title="Alanine")
dev.off()
#Add PheWAS descriptions
results_d.Alan=addPhecodeInfo(resultsAlan)
#write.table(results_d.Alan, file="~/home/UKB.GWAS.2021/Alan/OneSampleMR/Alan.PheWASResults_d.txt")
#List the top 10 results
d <- read.table("~/home/UKB.GWAS.2021/Alan/OneSampleMR/Alan.PheWASResults_d.txt", header=TRUE, sep="")
#names(d)
#[1] "phenotype"        "snp"              "covariates"       "beta"
#[5] "SE"               "OR"               "p"                "type"
#[9] "n_total"          "n_cases"          "n_controls"       "HWE_p"
#[13] "allele_freq"      "n_no_snp"         "formula"          "expanded_formula"
#[17] "note"             "description"      "group"

###FDR corrected Pvals
p <- d$p
d$p.FDR <- p.adjust(p,method = "fdr",n=length(p))
##extract top significant results
TopSig<- d[order(d$p)[1:10],]
#write.csv(TopSig, file="~/home/UKB.GWAS.2021/Alan/OneSampleMR/TopSig.AlanResults.FDR.csv")
