# Supplementary material for: Unravelling genetic architecture of circulatory amino acid levels, and their effect on risk of complex disorders
Source: NAR Genom Bioinform. 2024 May 6;6(2):lqae046. doi: 10.1093/nargab/lqae046 (PMC11071119; doi:10.1093/nargab/lqae046)
Supplement: lqae046_Supplemental_Files [file lqae046_supplemental_files.zip › SuppTables.LA.xlsx]

## Sheet: TableS1
Table S1. Summary GWAS statistics in independent population
Author/study	Trait	Cases
Nikpay et al., 2014; CARDIoGRAMplusC4D 1000 Genomes GWAS (CARDIoGRAMplusC4D 1000G)	CAD	60 801
Kunkle et al., 2019	AD	94 437
Zhang et al., 2020	Breast cancer	133 384
Schumacher et al., 2018	Prostate cancer	46 939

## Sheet: TableS2
Table S2. Summary GWAS statistics in UKB population
	Alanine	Glutamine	Glycine	Histidine	Isoleucine	Leucine	Phenylalanine	Tyrosine	Valine
#Genomic loci	34	48	44	16	11	19	9	32	20
#lead SNPs	58	131	132	49	20	39	39	109	60
#Ind. Sig. SNPs	276	512	558	167	87	148	125	473	207
#candidate SNPs	5630	8457	9436	2964	1171	2073	1620	7269	2817
#candidate GWAS tagged SNPs	5533	8134	9162	2899	1157	2041	1394	7152	2730
#mapped genes	176	293	212	95	85	134	46	152	145

## Sheet: TableS3a
TableS3. Identified variants associated with serum glutamine in the current UKB GWAS
SNP	p-value	Chr	BP	EA	NEA	EAF	Beta	SE
rs2939302	0	12	56860020	G	A	0.820286	0.247037	0.00527
rs1260326	5e-87	2	27730940	T	C	0.38827	-0.08195	0.004169
rs7078003	1.8e-81	10	99359412	C	T	0.825094	-0.10109	0.005358
rs76447333	7.6e-64	12	47196631	A	G	0.931721	-0.13627	0.008033
rs6751868	1.2e-51	2	192000000	G	A	0.733226	0.069233	0.004615
rs2168101	1.9e-48	11	8255408	C	A	0.697515	0.066513	0.004586
rs79687284	9.2e-43	1	214000000	G	C	0.966657	-0.15469	0.011332
rs13246993	2.3e-33	7	73022746	G	A	0.872005	-0.07176	0.006068
rs3851365	1.4e-27	3	160000000	C	A	0.525706	0.043578	0.004096
rs531981370	1.1e-26	12	59923201	G	C	0.89127	-0.0701	0.006539
rs56335308	1e-22	8	17419461	G	A	0.973088	-0.12426	0.012541
rs1998848	1.2e-17	14	21492229	G	A	0.989115	-0.16805	0.020456
rs9482770	3.4e-15	6	127000000	T	C	0.55455	0.032163	0.004111
rs3736951	5.3e-15	14	101000000	C	T	0.492407	-0.03205	0.004139
rs10116772	8e-15	9	4290541	C	A	0.594748	-0.03239	0.004138
rs4766214	1.5e-14	12	4290249	A	G	0.555691	0.031492	0.004136
rs78431863	1.6e-14	11	74109553	C	T	0.959404	-0.08013	0.010342
rs28601761	1.1e-13	8	127000000	C	G	0.585985	-0.0313	0.004187
rs9375818	5.2e-13	6	132000000	G	A	0.774766	0.034678	0.004916
rs904538	1e-11	17	25591429	C	A	0.527027	-0.02767	0.004104
rs738409	1.1e-11	22	44324727	C	G	0.784289	-0.03386	0.004947
rs6931514	2.5e-10	6	20703952	A	G	0.737219	-0.02873	0.004624
rs13396296	2.9e-10	2	211000000	A	C	0.567154	0.026096	0.004281
rs2395779	4.1e-10	6	41511950	C	T	0.708502	-0.02695	0.004528
rs10766473	4.1e-10	11	18401531	G	A	0.448448	-0.02579	0.004103
rs8014289	8.3e-10	14	75377352	A	G	0.430547	0.024711	0.004127
rs4312143	2e-09	12	47247313	C	T	0.641609	-0.02535	0.004218
rs28929474	2.2e-09	14	94844947	C	T	0.980945	-0.08734	0.01489
rs10217762	2.5e-09	9	22133645	T	C	0.57947	0.024573	0.004128
rs370014171	2.9e-09	16	70207520	G	C	0.871581	0.03507	0.006246
rs1274961	3.5e-09	3	39191335	T	C	0.215094	0.02902	0.004948
rs58673065	3.7e-09	7	1885600	A	G	0.766883	-0.02825	0.004807
rs7966322	6e-09	12	121000000	C	T	0.458481	0.025213	0.004384
rs76390111	6.9e-09	12	57256075	G	A	0.933821	0.048331	0.008453
rs17747791	8.5e-09	18	31531765	T	A	0.573394	0.022704	0.004135
rs10916900	8.6e-09	1	21239059	C	G	0.564866	-0.02249	0.004098
rs838737	9.4e-09	2	234000000	G	A	0.430009	0.023254	0.004101
rs1975283	9.9e-09	1	118000000	A	C	0.305295	0.023666	0.004444
rs4722551	1.1e-08	7	25991826	T	C	0.845473	-0.0316	0.005616
rs17096421	1.1e-08	10	88820592	A	T	0.945687	0.051613	0.009106
rs34569561	1.6e-08	3	52287293	T	C	0.686912	-0.02447	0.004382
rs58729412	1.6e-08	5	90169070	T	C	0.721562	0.023946	0.004565
rs11952102	1.9e-08	5	177000000	G	A	0.269209	0.025342	0.004591
rs7274718	2e-08	20	56113783	G	A	0.405909	0.022709	0.004126
rs9687846	2.1e-08	5	55861894	G	A	0.798924	0.028157	0.005055
rs117643180	4e-08	17	7185779	C	A	0.975	-0.06926	0.013089
rs2713550	4.1e-08	2	227000000	T	C	0.666056	0.023528	0.004309
rs10767870	4.6e-08	11	30677260	G	A	0.687955	0.023068	0.004407

## Sheet: TableS4a
TablS4. Identified variants associated with serum glycine in the current UKB GWAS
SNP	p-value	Chr	BP	EA	NEA	EAF	Beta	SE
rs7684	0	2	212000000	T	G	0.601851	0.27616	0.003747
rs13388400	0	2	212000000	T	C	0.717458	0.196317	0.004056
rs77979581	8.5e-102	9	6542112	T	A	0.707548	0.081872	0.004141
rs2542929	4.5e-97	2	212000000	T	G	0.291109	-0.08141	0.003991
rs4240624	1.3e-90	8	9184231	G	A	0.092696	0.123263	0.006453
rs10934754	4.6e-88	3	126000000	T	C	0.589759	-0.07009	0.003816
rs8052490	4.1e-75	16	81111856	A	G	0.918408	0.117806	0.00686
rs4948102	2.9e-74	7	56097265	C	G	0.254796	-0.07404	0.004319
rs28601761	1.1e-59	8	127000000	C	G	0.585963	-0.05955	0.003856
rs16954688	9.2e-53	16	81156808	G	A	0.954335	0.129104	0.008973
rs114210411	3.9e-43	2	212000000	G	A	0.948497	-0.11192	0.008154
rs62202072	4.1e-35	2	211000000	G	C	0.975084	-0.14366	0.011702
rs16844781	1.5e-27	2	212000000	C	G	0.960855	-0.09922	0.009449
rs7515955	4.7e-27	1	76143884	A	T	0.671229	-0.04059	0.003996
rs4289035	2e-25	17	45707211	C	T	0.49618	0.038662	0.003761
rs2657879	2.7e-24	12	56865338	A	G	0.82093	-0.0457	0.004879
rs11183605	9.1e-22	12	47158968	A	G	0.793647	-0.04202	0.004628
rs150844304	1.7e-16	15	43726625	A	C	0.975182	-0.10038	0.012057
rs72999447	1.1e-15	19	18236947	G	A	0.751445	0.034695	0.004351
rs477992	4.5e-15	1	120000000	A	G	0.318312	-0.02972	0.004009
rs138584093	5.7e-14	2	211000000	A	G	0.973661	0.084647	0.011528
rs147745430	1.6e-13	2	211000000	A	T	0.976669	-0.08937	0.012105
rs2711697	1.8e-13	12	47265729	A	C	0.626128	-0.02613	0.003868
rs3784254	3.3e-13	15	58471879	T	G	0.49105	0.027247	0.003761
rs2080403	4e-13	12	345369	C	G	0.477081	-0.02584	0.003794
rs13107325	5.1e-13	4	103000000	C	T	0.928641	0.048845	0.007287
rs7704653	4.4e-12	5	90255685	A	G	0.274638	0.02792	0.004249
rs2168101	5.4e-12	11	8255408	C	A	0.697614	0.028579	0.004235
rs6712203	1.5e-11	2	166000000	C	T	0.629713	-0.02432	0.003781
rs11130192	2.4e-11	3	49467206	C	G	0.562543	0.025559	0.00379
rs192322963	3.4e-11	8	17445955	G	A	0.975332	-0.08352	0.012237
rs77440716	9.4e-11	2	211000000	T	G	0.986613	0.108067	0.016062
rs79687284	1e-10	1	214000000	G	C	0.966613	-0.06411	0.010434
rs555754	1.4e-10	6	161000000	G	A	0.533055	-0.02291	0.003771
rs6601302	1.5e-10	8	9239458	T	G	0.249142	-0.0257	0.004343
rs891088	3.4e-10	19	7184762	A	G	0.732025	-0.0245	0.004233
rs2881654	6.1e-10	3	12396955	G	A	0.868612	-0.03401	0.005647
rs61352607	1.4e-09	12	57839173	G	T	0.766717	0.027113	0.00444
rs1801133	3e-09	1	11856378	G	A	0.671384	-0.02367	0.003988
rs62270871	3.1e-09	3	126000000	G	A	0.878564	0.032597	0.006032
rs874051	4.3e-09	16	81006058	C	G	0.99016	0.120196	0.020371
rs3802650	4.7e-09	10	93577624	A	G	0.515499	-0.01926	0.003757
rs3736951	4.7e-09	14	101000000	C	T	0.492432	-0.01933	0.003823
rs11691125	6.3e-09	2	209000000	G	T	0.407025	0.02122	0.00369
rs17790906	1.1e-08	16	30569659	T	G	0.888696	0.029237	0.005968
rs1936789	1.2e-08	6	127000000	G	A	0.464219	0.020355	0.003799
rs2781654	1.2e-08	6	132000000	C	T	0.79243	0.025554	0.004799

## Sheet: TableS5a
Table S5. Identified variants associated with serum histidine in the current UKB GWAS
SNP	p-value	Chr	BP	EA	NEA	EAF	Beta	SE
rs1047891	8.1e-57	2	212000000	C	A	0.685296	0.069927	0.004402
rs4762641	6e-38	12	96321276	C	T	0.536016	0.053096	0.004123
rs2939302	2.7e-29	12	56860020	G	A	0.820309	-0.05989	0.00533
rs34004251	6.6e-23	3	149000000	T	A	0.821886	0.053067	0.005385
rs10859997	1.1e-22	12	96385359	C	T	0.873212	0.060849	0.006208
rs1998848	1.2e-20	14	21492229	G	A	0.989128	-0.19205	0.020609
rs1260326	3.7e-16	2	27730940	T	C	0.388347	-0.03426	0.004205
rs2272662	2.1e-13	8	146000000	T	C	0.434867	-0.0306	0.004169
rs709932	4.1e-13	14	94849201	C	T	0.843875	-0.04099	0.005651
rs117113213	4.9e-13	20	39165692	G	A	0.968699	-0.08614	0.011919
rs150844304	1.6e-12	15	43726625	A	C	0.975172	-0.09286	0.013144
rs76191003	6.9e-11	12	47182531	C	T	0.93105	-0.05275	0.008087
rs12080100	2e-09	1	169000000	A	G	0.59936	0.025198	0.004203
rs116846236	2.1e-09	6	135000000	A	G	0.972611	0.076304	0.01274
rs2168101	2.7e-09	11	8255408	C	A	0.697603	0.02747	0.004619
rs72694391	4.2e-09	14	24874026	T	C	0.528399	0.024301	0.004135
rs2105941	4e-08	20	42183219	G	A	0.6807	0.024381	0.004441

## Sheet: TableS6a
Table S6. Identified variants associated with serum isoleucine in the current UKB GWAS
SNP	p-value	Chr	BP	EA	NEA	EAF	Beta	SE
rs189652270	1.4e-19	4	89220219	G	A	0.982455	-0.14564	0.016091
rs493841	2.1e-19	19	49301877	C	T	0.482521	-0.0366	0.004062
rs2939302	3.6e-16	12	56860020	G	A	0.820279	-0.04262	0.005228
rs3923113	5e-14	2	166000000	A	C	0.638278	0.031621	0.004198
rs145585828	1.9e-13	4	89219170	C	A	0.983464	0.120997	0.01645
rs78948284	1.8e-10	16	69565747	C	T	0.986071	0.115452	0.018097
rs4665378	2.9e-10	2	27548038	A	C	0.595696	0.025855	0.004101
rs408315	5e-09	17	7106475	A	G	0.965782	0.069045	0.011808
rs71399907	6.8e-09	16	70032959	C	T	0.978527	0.08272	0.014273
rs76312521	1.6e-08	4	89097155	C	T	0.977255	-0.07703	0.013639
rs9889450	1.7e-08	17	8206186	A	G	0.777879	0.027664	0.004903
rs1471740	2.4e-08	3	136000000	T	C	0.25662	-0.02575	0.004612
rs2422358	3.4e-08	2	65231806	A	T	0.558902	-0.02334	0.004228
rs2941456	4.4e-08	8	76443463	G	A	0.80362	-0.02774	0.005068

## Sheet: TableS7a
Table S7. Identified variants associated with serum leucine in the current UKB GWAS
SNP	p-value	Chr	BP	EA	NEA	EAF	Beta	SE
rs10018448	2.5e-109	4	89225171	A	G	0.462517	-0.08757	0.003942
rs370014171	1.6e-53	16	70207520	G	C	0.871584	0.092753	0.006023
rs1260326	5.9e-33	2	27730940	T	C	0.388322	0.048154	0.004027
rs9930957	1.5e-24	16	72149923	C	T	0.839304	-0.05474	0.005351
rs117643180	2.1e-20	17	7185779	C	A	0.974983	0.116834	0.012623
rs10195252	4.3e-18	2	166000000	T	C	0.593396	0.03484	0.004018
rs2657879	9.8e-17	12	56865338	A	G	0.820938	-0.04239	0.005103
rs150277164	1.1e-13	4	89258580	G	A	0.986262	-0.1253	0.016863
rs4801776	2.8e-13	19	49304215	C	T	0.705976	0.032218	0.004411
rs7655059	2.7e-12	4	89149144	C	G	0.818338	0.036078	0.005158
rs2422358	7.1e-10	2	65231806	A	T	0.558903	-0.02545	0.004128
rs12974412	3.3e-09	19	14151809	A	G	0.214419	0.029171	0.004931
rs34894639	4.9e-09	3	136000000	C	T	0.76547	0.02735	0.004675
rs4269009	5.9e-09	22	18910844	A	G	0.956608	0.05608	0.009637
rs10774625	7e-09	12	112000000	A	G	0.477542	0.023097	0.003988
rs2943650	1.2e-08	2	227000000	C	T	0.356401	-0.02334	0.0041
rs73960136	2.2e-08	2	137000000	G	A	0.935045	0.044971	0.008037
rs145815601	3.1e-08	1	155000000	G	T	0.964516	0.059451	0.010745
rs2810418	3.9e-08	1	101000000	G	A	0.093826	0.03707	0.006747

## Sheet: TableS8a
Table S8. Identified variants associated with serum phenylalanine in the current UKB GWAS
SNP	p-value	Chr	BP	EA	NEA	EAF	Beta	SE
rs869916	7.9e-144	12	103000000	G	T	0.389006	0.108147	0.004235
rs34727961	2.7e-49	12	103000000	T	A	0.66517	0.064721	0.004385
rs10750864	2e-35	11	57259694	T	A	0.257267	-0.05906	0.004755
rs17253619	5.3e-23	14	55411744	T	C	0.882635	-0.063	0.006379
rs1047891	3.1e-11	2	212000000	C	A	0.685192	0.029398	0.004426
rs1165162	1e-10	6	25863605	C	T	0.744053	0.030449	0.00471
rs2933235	1.2e-09	12	56921418	A	G	0.83605	-0.03377	0.005552
rs4781730	8.3e-09	16	16254626	C	T	0.72189	0.026528	0.004603
rs2608627	3.4e-08	6	52625041	C	T	0.347803	-0.02399	0.004346

## Sheet: TableS9a
TableS9. Identified variants associated with serum tyrosine in the current UKB GWAS
SNP	p-value	Chr	BP	EA	NEA	EAF	Beta	SE
rs12206654	2.6e-223	112000000	T	C	0.858355	-0.186	0.005866	rs12206654
rs150851429	3.8e-116	71625831	G	C	0.984459	-0.38816	0.017058	rs150851429
rs7979473	4.8e-43	121000000	A	G	0.391664	0.057191	0.004187	rs7979473
rs2657880	2.8e-42	56863770	G	C	0.821011	-0.07145	0.005277	rs2657880
rs12930206	8.9e-33	71800384	T	A	0.646752	0.049979	0.004265	rs12930206
rs4149056	6.5e-24	21331549	T	C	0.853561	0.057427	0.00572	rs4149056
rs35614968	5.7e-22	112000000	G	A	0.972682	0.119994	0.012722	rs35614968
rs79020793	8.6e-20	47199549	G	A	0.931977	-0.0736	0.008066	rs79020793
rs6532795	2.5e-19	100000000	T	C	0.285888	0.040606	0.004504	rs6532795
rs7923609	8.5e-19	65133822	A	G	0.527995	-0.03628	0.004062	rs7923609
rs2980888	3.2e-18	127000000	T	C	0.295667	0.039671	0.004453	rs2980888
rs174536	5.8e-17	61551927	A	C	0.661451	-0.03529	0.004304	rs174536
rs34894639	8.4e-17	136000000	C	T	0.765481	0.040654	0.004836	rs34894639
rs114232169	4.9e-16	186000000	T	G	0.342627	0.035414	0.004305	rs114232169
rs535097680	3.6e-14	112000000	T	G	0.950912	0.089619	0.011978	rs535097680
rs740122	3.3e-13	28166442	G	A	0.770906	0.036298	0.004871	rs740122
rs715	2.5e-12	212000000	T	C	0.692414	0.030667	0.004414	rs715
rs895959	7.9e-12	122000000	C	T	0.127549	0.042808	0.006071	rs895959
rs6575900	8.2e-12	103000000	G	C	0.786112	0.035373	0.005051	rs6575900
rs62415384	2e-11	43261767	G	C	0.535882	-0.02785	0.004246	rs62415384
rs2168101	3.8e-11	8255408	C	A	0.697593	0.030232	0.004579	rs2168101
rs814573	1.5e-10	45424351	A	T	0.809772	0.03298	0.005348	rs814573
rs75661418	1.9e-10	111000000	A	G	0.976457	0.081666	0.013325	rs75661418
rs6868618	3.7e-10	90191256	A	G	0.611884	-0.02537	0.004191	rs6868618
rs1800961	1.6e-09	43042364	C	T	0.970355	0.072401	0.011946	rs1800961
rs62068387	2.8e-09	89791210	C	G	0.736669	-0.02718	0.004597	rs62068387
rs2596570	3e-09	31348040	T	C	0.839326	-0.03315	0.005574	rs2596570
rs3747207	3.4e-09	44324855	G	A	0.785867	-0.02924	0.004954	rs3747207
rs61676179	3.6e-09	32176825	C	A	0.947882	0.051902	0.009159	rs61676179
rs4719841	7e-09	25997536	A	G	0.592491	-0.02386	0.004127	rs4719841
rs10778202	9.9e-09	103000000	A	G	0.774878	0.027972	0.00488	rs10778202
rs4334315	1.2e-08	79756197	A	T	0.699204	-0.02454	0.004517	rs4334315
rs7019778	1.7e-08	22134651	A	C	0.577025	0.023008	0.004124	rs7019778
rs36055409	2.2e-08	59990603	G	T	0.857951	-0.03291	0.005848	rs36055409
rs10027275	2.4e-08	149000000	G	C	0.265069	0.025326	0.004657	rs10027275
rs4698232	4.5e-08	18413926	T	C	0.838767	-0.03146	0.005864	rs4698232

## Sheet: TableS10a
	Table S10. Identified variants associated with serum valine in the current UKB GWAS
	SNP	p-value	Chr	BP	EA	NEA	EAF	Beta	SE
	rs10018448	8.1e-150	4	89225171	A	G	0.462508	-0.10384	0.003995
	rs2422358	1.4e-50	2	65231806	A	T	0.558922	-0.06233	0.004183
	rs370014171	1.2e-48	16	70207520	G	C	0.871563	0.089008	0.006107
	rs1260326	2.2e-40	2	27730940	T	C	0.388322	0.053879	0.004081
	rs117643180	2.3e-40	17	7185779	C	A	0.97499	0.169747	0.012799
	rs117048185	3.7e-33	19	49309776	G	C	0.983455	-0.18672	0.015585
	rs35299026	2.3e-23	19	49318380	G	A	0.954544	0.093901	0.009529
	rs7655059	7.4e-22	4	89149144	C	G	0.818351	0.050084	0.005228
	rs1128249	4.8e-20	2	166000000	G	T	0.606173	0.037464	0.004093
	rs2657879	3e-17	12	56865338	A	G	0.820973	-0.0433	0.005174
	rs11061610	9.8e-13	12	123000000	T	C	0.679188	-0.02987	0.004269
	rs17096421	1.2e-12	10	88820592	A	T	0.945708	-0.06268	0.008911
	rs4269009	1.1e-10	22	18910844	A	G	0.956615	0.063184	0.009773
	rs2943650	9.2e-10	2	227000000	C	T	0.356397	-0.02463	0.004154
	rs1471740	1.1e-09	3	136000000	T	C	0.256622	-0.02763	0.004565
	rs62080209	2.3e-09	17	79636653	A	G	0.833408	0.031263	0.005345
	rs2274815	1.2e-08	14	103000000	G	A	0.785928	-0.02864	0.004926
	rs72754158	1.6e-08	5	55817236	G	A	0.95064	0.050961	0.009217
	rs4660293	2e-08	1	40028180	A	G	0.774514	-0.02592	0.004771
	rs12974412	2e-08	19	14151809	A	G	0.214419	0.027109	0.005
	rs4802516	2e-08	19	49366170	T	C	0.829725	0.029669	0.00531
	rs66921136	4.8e-08	19	7197880	T	C	0.287433	0.023572	0.004406

[truncated: 18 more sheets: TableS11a, TableS12a, TableS13a, TableS14a, TableS15a, TableS16a, TableS17a, TableS18a, TableS19a, TableS20a, TableS21a, TableS22a, TableS23a, TableS24a, TableS25a, TableS26a, TableS27a, TableS28a]
