# Supplementary material for: Unravelling genetic architecture of circulatory amino acid levels, and their effect on risk of complex disorders
Source: NAR Genom Bioinform. 2024 May 6;6(2):lqae046. doi: 10.1093/nargab/lqae046 (PMC11071119; doi:10.1093/nargab/lqae046)
Supplement: lqae046_Supplemental_Files [file lqae046_supplemental_files.zip › TwoSample.MRAnalysis.txt]

library(MRInstruments)
library(TwoSampleMR)
library(MRPRESSO)

###Read data with sig pvals
V <- read.csv("~/home/UKB.GWAS.2021/Val.1e-5.txt", header=TRUE, sep="")
#dim(V) #4190

####Clean data /insertion&deletion

Subset1 <- subset(V, V$effect_allele=="A"|V$effect_allele=="C"|V$effect_allele=="G"|V$effect_allele=="T")
#dim(Subset1) 

Subset2 <- subset(Subset1, Subset1$other_allele=="A"|Subset1$other_allele=="C"|Subset1$other_allele=="G"|Subset1$other_allele=="T")
#dim(Subset2) 

#write.table(Subset2, file="/rds/general/user/labar/home/UKB.GWAS.2021/Val/Val.Sig.NoInserDel.txt")
Val <- Subset2
#names(Val)
#[1] "variant_id"              "p_value"
#[3] "chromosome"              "base_pair_location"
#[5] "effect_allele"           "other_allele"
#[7] "effect_allele_frequency" "beta"
#[9] "standard_error"
names(Val)[1] <- "SNP"
names(Val)[2] <- "pval.exposure"
colnames(Val)

####Clumping
VClumped <- clump_data(Val, clump_r2 = 0.001)
#dim(VClumped)#93 10
#write.table(VClumped, file="~/labar/home/UKB.GWAS.2021/Val/Val.Clumped.txt")
#awk '{print $2}'  Val.Clumped.txt > source_ids.txt

######################################################
############# Mendelian Randomization #############

##alleles from FlippedData.R ... pos and neg data ... for neg betas alleles flipped as dosage used 2-rsxxx
# data <- read.csv("~/home/UKB.GWAS.2021/Alan/SnpsForPheWAS/Alan.PheWASResults_d.FDRcorrected.csv", header=TRUE, sep=",")
###Choose the desired traint codes 
d <- data
#a <- subset(d,d$"phenotype"==250.2)

###############
data <- read.csv("~/home/UKB.GWAS.2021/Alan/OneSampleMR/OneSampleMR-FstatOver20/AlanF20.PheWASResults_d.FDRcorrected.csv", header=TRUE, sep=",")
d <- data
a <- subset(d,d$"phenotype"==250.2) ##type 2 diabetes


####TwoSample MR

exposure_data <- read_exposure_data(filename="~/home/UKB.GWAS.2021/Alan/TwoSampleMR/Alan.ClumpedFlipped.csv",
                                    sep = ",",
                                    phenotype_col = "Alan",
                                    snp_col = "SNP",
                                    beta_col = "Effect",
                                    se_col = "standard_error",
                                    eaf_col = "effect_allele_frequency",
                                    effect_allele_col = "effect_allele",
                                    other_allele_col = "other_allele",
                                    pval_col = "pval.exposure"
)
dim(exposure_data) 


outcome_data <- read_outcome_data(filename = "~/home/UKB.GWAS.2021/Alan/TwoSampleMR/Alan.T2DM.csv", 
                                  sep = ",", 
                                  snp_col = "snp", 
                                  beta_col = "beta", 
                                  se_col = "SE", 
                                  effect_allele_col = "effect_allele", 
                                  other_allele_col = "other_allele", 
                                  pval_col = "p"
)

dim(outcome_data) 


dat<-harmonise_data(exposure_data, outcome_data, action = 1)
dat_clumped <- clump_data(dat, clump_r2=0.001)
resDm <- mr(dat_clumped)

mr_heterogeneity(dat_clumped)
mr_pleiotropy_test(dat_clumped)

################## MRPRESSO
names(dat_clumped)

mrp.res <- as.data.frame(dat_clumped)
mr_presso(BetaOutcome = "beta.outcome", BetaExposure = "beta.exposure", SdOutcome = "se.outcome", SdExposure = "se.exposure",
          OUTLIERtest = TRUE,DISTORTIONtest = TRUE, data = dat_clumped, NbDistribution = 5000,  SignifThreshold = 0.05)

#####Forest plot

forest_plot(
  resDm,
  exponentiate = FALSE,
  multi_snp_method = "Inverse variance weighted",
  group_single_categories = TRUE,
  by_category = TRUE,
  in_columns = FALSE,
  threshold = NULL,
  xlab = "",
  xlim = NULL,
  trans = "identity",
  ao_slc = T,
  priority = "Cardiometabolic"
)
